# Supplementary material for: Integrating NMR and MS for Improved Metabolomic Analysis: From Methodologies to Applications
Source: Molecules. 2025 Jun 17;30(12):2624. doi: 10.3390/molecules30122624 (PMC12196070; doi:10.3390/molecules30122624)
Supplement: Supplementary file 1 [file molecules-30-02624-s001.zip]

Archive with 1 entries (1 files):
- molecules-3693937-supplementary.pdf
